# Supplementary material for: Transport and inhibition of the sphingosine-1-phosphate exporter SPNS2
Source: Nat Commun. 2025 Jan 16;16:721. doi: 10.1038/s41467-025-55942-7 (PMC11739509; doi:10.1038/s41467-025-55942-7)
Supplement: Supplementary file 4 — Source Data [file 41467_2025_55942_MOESM4_ESM.zip]

Archive with 3 entries (2 files):
- Source Data/
- Source Data/Source_data_31dec2024.xlsx
- Source Data/source_fig1_27aug2024.pdf
