# Supplementary material for: Transport and inhibition of the sphingosine-1-phosphate exporter SPNS2
Source: Nat Commun. 2025 Jan 16;16:721. doi: 10.1038/s41467-025-55942-7 (PMC11739509; doi:10.1038/s41467-025-55942-7)
Supplement: Supplementary file 4 — Source Data [file 41467_2025_55942_MOESM4_ESM.zip › Source Data/Source_data_31dec2024.xlsx]

## Sheet: Fig2f
Time (min)	CHO																								SPNS2																								Y116F
1	12161020	10856961	11393317	11110209	11548594	10948610	10861328	11170117	10806252	10904046	11459423	10775739	10940423	10672489	11060044	10737733	11211260	15517248	10820280	11221241	10860252	10750005	10749274	11010000	25314532	43745680	96860936	122328240	88970592	45385620	44919676	186442928	132159792	159105984	127307632	132939232	143660736	180015904	106491552	22919354	37906296	52291432	43199748	56635500	101424984	48467908	50058860	22213668	158855344
5	11170986	11539172	11290644	11349578	11170005	11149096	11064494	10961854	11069752	11522280	11602773	13407236	10970196	11090714	11074344	12186467	16608233	11610242	11365458	11263749	11342970	11105907	12222526	11160483	83902224	103824776	178533312	217021152	189106512	135878208	117394784	124492088	81737872	94200968	112560720	63287180	128066576	102267032	109605808	101371144	134154872	155753024	108789760	103265232	174461056	81954272	134546928	174008496	171813184
15	12345192	11219977	11850460	12343377	13399595	13446368	12524693	14125657	14935686	12159068	16230317	18029412	13706015	11974897	13052950	12146159	12539946	12971612	11109520	11267023	12037340	11160094	11640122	12020415	96757136	85607920	152291168	130577008	148610880	102945576	147433968	115000320	134209784	84227600	63996240	167205728	80654704	73606144	59514588	85575480	87934584	84017312	101009280	75157208	95292408	72130336	102102632	63762340	138291456
30	11295679	11350690	11432517	11941619	11721337	11499721	11362455	11616414	16813452	15249783	12648939	12006683	22976858	12467333	11673145	12061341	11737180	12661896	11722370	11163180	11350616	11876901	11470309	13195754	179112592	223173952	274084544	295737856	272221856	262754944	301903232	261314288	284901888	282884512	293452416	282302912	251184048	232001392	284559328	249221376	221407072	240581184	203799584	210630384	267822672	232519056	239760096	206663040	309998656
[truncated: 119 more columns]

## Sheet: Fig3c
33p [uM]
10	19	45	34	38	23	30	26	29
3	42	45	47	66	47	30	52	44
1	71	68	72	85	85	88	77	104
0.3	82	112	81	97	109	105	103	122
0.1	82	91	81	80	109	117	96	108
0.03	80	108	96	83	108	115	99	98
0.01	88	110	98	89	96	91	87	94
0.003	112	81	114	82	106	108	85	107
0.001	85	66	76	72	103	98	137	95
0.0003	101	88	102	92	103	106	107	103
0.0001	76	86	87	74	92	72	74	87

## Sheet: SFig5c
PF543 [uM]
10	21	25	21	15	16	18	15	14
3	18	16	16	30	30	18	19	14
1	39	22	42	22	26	31	33	31
0.3	36	68	45	58	51	37	70	64
0.1	70	50	50	48	73	64	71	45
0.03	86	74	69	80	80	87	97	91
0.01	84	97	108	108	89	95	92	75
0.003	85	83	88	118	86	69	80	94
0.001	90	83	89	111	107	92	83	81
0.0003	89	99	87	91	107	98	68	88
0.0001	71	93	81	66	83	91	106	83

## Sheet: SFig5d
Concentration [uM]	PF543								33p
10	103	126	115	109	85	102	87	100	101	113	79	111	75	105	87	98
3	109	121	112	103	82	32	87	85	125	129	132	120	99	105	92	113
1	113	120	39	119	102	36	111	109	122	117	121	126	114	104	107	114
0.3	114	99	114	110	112	108	91	109	104	102	130	111	120	109	116	101
0.1	101	112	111	86	93	34	84	94	96	106	114	107	109	107	103	104
0.03	101	121	144	101	99	107	109	108	94	104	112	109	109	120	102	110
0.01	111	113	106	109	92	106	111	81	88	102	109	105	99	109	111	113
0.003	114	105	104	111	75	103	86	99	87	105	103	101	120	118	109	97
0.001	119	89	115	112	97	102	103	93	89	92	98	80	94	93	93	88
0.0003	105	98	107	88	111	106	100	99	105	97	94	95	110	95	93	95
0.0001	86	100	81	99	85	80	99	84	98	97	86	78	88	90	87	74

## Sheet: SFig5e
33p [M]	3µM Sphingosine				1µM Sphingosine				0,3µM Sphingosine				0,1µM Sphingosine				0,03µM Sphingosine
1e-05	5149	5284	6190	5880	4840	4582	4702	5066	3240	3171	3255	2576	2313	2160	2170	2260	2128	2163	2159	2194
3.16456e-06	6348	6153	8378	6335	4752	4973	5108	6535	3135	3118	3148	3050	2367	2262	2312	2659	2259	2068	2251	2175
1.00144e-06	6946	7522	6678	6890	5785	7460	5661	7002	4253	5384	5440	5043	3233	3396	3508	3347	2504	2611	2494	2754
3.16912e-07	8229	8005	8026	8448	6812	6678	6057	7861	5404	5694	5115	6185	4706	3720	3964	3765	3174	2809	2873	3053
1.00289e-07	8091	7710	7268	7341	6938	7020	7167	6975	6453	6394	5662	5775	5142	4745	4906	3811	3731	2893	2742	3616
3.17369e-08	9928	8594	7245	8456	7671	7833	8421	7186	6729	5933	6081	6659	5322	4306	4934	5253	3236	2829	3537	4270
1.00433e-08	7997	8420	7305	7635	6925	8485	5728	8448	5146	6052	5937	6200	4340	4200	5057	4332	2754	3353	2978	3233
3.17827e-09	8169	7812	8163	7723	7244	7630	8002	7983	6223	7037	6558	6259	5509	5718	4751	5153	4207	3676	3574	3299
1e-09	8480	7408	6498	8051	7684	7052	7341	7306	6442	6182	5753	6027	4378	5691	5052	5253	3999	3466	3571	3685
